# Supplementary material for: The Influence of Cadmium on Fountain Grass Performance Correlates Closely with Metabolite Profiles
Source: Plants (Basel). 2023 Oct 29;12(21):3713. doi: 10.3390/plants12213713 (PMC10649124; doi:10.3390/plants12213713)
Supplement: Supplementary file 1 [file plants-12-03713-s001.zip]

Archive with 1 entries (1 files):
- plants-2636814-supplementary.pdf
